# Supplementary material for: Synthesis and Biological Evaluation of New Schiff Bases Derived from 4-Amino-5-(3-fluorophenyl)-1,2,4-triazole-3-thione
Source: Molecules. 2023 Mar 17;28(6):2718. doi: 10.3390/molecules28062718 (PMC10057893; doi:10.3390/molecules28062718)
Supplement: Supplementary file 1 [file molecules-28-02718-s001.zip]

Archive with 1 entries (1 files):
- molecules-2230263-supplementary.pdf
